# Supplementary material for: Single-gene FISH maps and major chromosomal rearrangements in Elymus sibiricus and E. nutans
Source: BMC Plant Biol. 2023 Feb 17;23:98. doi: 10.1186/s12870-023-04110-4 (PMC9936730; doi:10.1186/s12870-023-04110-4)
Supplement: Supplementary file 2 — Additional file 2: Table S1. The information of single-gene probes. Table S2. Localization of single-gene probes by FISH on chromosomes of H. bogdanii. Table S3. Localization of single-gene probes by FISH on chromosomes in material DY of E. sibiricus. Table S4. Localization of single probes by FISH on chromosomes in material PJC of E. nutans. [file 12870_2023_4110_MOESM2_ESM.xlsx]

## Sheet: Table S1
Table S1 The information of single-gene probes.
Group	Arm	Probe Name	cDNA source	FLcDNA/mRNA (in barley)	Probe Length, (bp)	location in H (barley)	location in A (wheat)	location in B (wheat)	location in D (wheat)
1	S	1S-3	NBRP	AK333586.1	3134	10.5 Mb	15.1 Mb	20.1 Mb	Scaffold
1	S	1H25	full-length cDNA library	XM_045092218.1	2666	25.5 Mb	32.8 Mb	52.9 Mb	34.6 Mb
1	S	1S-1	NBRP	tplb0048d21	2915	189.7 Mb	188.1 Mb	229.2 Mb	128.5 Mb
1	centromere					206-207 Mb	210.2-215.8 Mb	237.7-243.5 Mb	166.2-173.8 Mb
1	L	1H212	PCR	XM_045112993.1	2000	212.4 Mb	219.6 Mb	248.4 Mb	171.3 Mb
1	L	1H225	PCR	XM_045113258.1	3703	225.2 Mb	232.0 Mb	242.6 Mb	176.3 Mb
1	L	1L-1	NBRP	tplb0013a02	4016	292.9 Mb	287.6 Mb	317.5 Mb	222.0 Mb
1	L	1H335	PCR	XM_045115620.1	3250	355.9 Mb	350.7 Mb	378.4 Mb	278.5 Mb
1	L	1H437	PCR	XM_045119553.1	4037	437.5 Mb	513.8 Mb	563.3 Mb	416.6 Mb
1	L	1H514	PCR	XM_045129417.1	4606	514.9 Mb	591.0 Mb	685.2 Mb	492.6 Mb
1	chromosome length					516.5 Mb	594.1 Mb	689.8 Mb	495.4 Mb
2	S	2S-4	NBRP	tplb0012l12	3630	26.3 Mb	38.5 Mb	58.6 Mb	35.5 Mb
2	S	2S-1	NBRP	tplb0006k18	3750	146.1 Mb	146.9 Mb	211.5 Mb	154.1 Mb
2	S	2H251	PCR	XM_045109789.1	3414	251.1 Mb	324.6 Mb	331.0 Mb	218.0 Mb
2	S	2H288	PCR	XM_045109883.1	3998	287.9 Mb	297.2 Mb	309.4 Mb	247.1 Mb
2	S	2H339	PCR	XM_045110001.1	4004	339.5 Mb	299.7 Mb	330.4 Mb	264.8 Mb
2	centromere					301-302 Mb	326.3-327 Mb; 339.4-342 Mb; 359.3-359.5 Mb	344.4-351.3 Mb	264.4-272.5 Mb
2	L	2L-1	NBRP	tplb0007l09	2875	407.8 Mb	447.1 Mb	404.4 Mb	336.9 Mb
2	L	2H558	full-length cDNA library	XM_045111231.1	2583	558.2 Mb	628.7 Mb	569.5 Mb	484.8 Mb
2	L	2H663	PCR	XM_045112781.1	3846	663.5 Mb	762.2 Mb	795.0 Mb	637.6 Mb
2	chromosome length					665.5 Mb	780.7 Mb	801.2 Mb	651.8 Mb
3	S	3S-4	NBRP	tplb0001g16	2897	3H(30.1 Mb)/1H(137.3 Mb)/2H(437.7 Mb)	56.1 Mb	68.8 Mb	43.9 Mb
3	S	3S-1	NBRP	tplb0014n06	2825	145.1 Mb	159.4 Mb	202.9 Mb	141.2 Mb
3	S	3H167	full-length cDNA library	AK365279.1	2504	167.6 Mb	186.0 Mb	236.4 Mb	159.7 Mb
3	S	3H287	PCR	XM_045120162.1	4782	287.4 Mb	251.3 Mb	279.6 Mb	196.9 Mb
3	S	3H250	PCR	XM_045120089.1	3268	250.7 Mb	316.6 Mb	327.84 Mb	200.3 Mb
3	centromere					267-268 Mb	316.9-319.9 Mb	345.8-347.0 Mb; 348.5-349.0 Mb	237.1-243.2 Mb
3	L	3H281	PCR	XM_045120135.1	3201	281.7 Mb	329.8 Mb	363.3 Mb	248 Mb
3	L	3L-1	NBRP	AK336104	3860	321.8 Mb	363.4 Mb	373.8 Mb	276.5 Mb
3	L	3H448	PCR	XM_045120831.1	3330	448.7 Mb	480.1 Mb	466.6 Mb	360.5 Mb
3	L	3L-3	NBRP	XM_045122175.1	3245	572.4 Mb	667.7 Mb	704.7 Mb	532.6 Mb
3	L	3H619	PCR	XM_045122777.1	3814	619.2 Mb	747.6 Mb	826.0 Mb	612.8 Mb
3	chromosome length					621.5 Mb	750.8 Mb	830.8 Mb	615.5 Mb
4	S	4S-6	NBRP	tplb0017g02	2811	21.9 Mb	573.8 Mb	41.7 Mb	29.3 Mb
4	S	4H138	PCR	XM_045124968.1	5090	138.7 Mb	462.8 Mb	174.9 Mb	114.1 Mb
4	S	4H289	PCR	XM_045125435.1	4284	288.9 Mb	415.6 Mb	203.8 Mb	172.0 Mb
4	S	4S-1	NBRP	AK330261	3257	245.9 Mb	212.6 Mb	211.9 Mb	191.2 Mb
4	centromere					276-277 Mb	264.1-267.9 Mb; 315.1-315.7 Mb	303.9-304.4 Mb; 317.8-319.6 Mb	182.3-188.2 Mb
4	L	4H231	PCR	XM_045125567.1	4235	356.4 Mb	304.4 Mb	323.3 Mb	231.4 Mb
4	L	4H242	PCR	XM_045125358.1	3532	242.7 Mb	329.1 Mb	358.4 Mb	281.3 Mb
4	L	4L-2	NBRP	AK335837	3304	367.9 Mb	215.1 Mb	363.3 Mb	294.4 Mb
4	L	4H425	full-length cDNA library	XM_045125831.1	2240	425.2 Mb	151.9 Mb	399.9 Mb	320.6 Mb
4	L	4L-4	NBRP	AK335609	4146	526.1 Mb	60.0 Mb	498.4 Mb	402.5 Mb
4	L	4H604	PCR	XM_045127391.1	3874	604.1 Mb	5A:698.0 Mb	657.8 Mb	509.2 Mb
4	chromosome length					610.3 Mb	744.5 Mb	673.6 Mb	509.8 Mb
5	S	5H36	PCR	XM_045091280.1	3634	36.6 Mb	51.0 Mb	69.6 Mb	61.0 Mb
5	S	5S-1	NBRP	tplb0016k09	2715	180.3 Mb	245.9 Mb	176.2 Mb	159.6 Mb
5	S	5H179	full-length cDNA library	XM_045090503.1	2204	179.1 Mb	220.9 Mb	152.5 Mb	169.5 Mb
5	centromere					205 Mb	108.9-109.1 Mb; 248.7-249.0 Mb; 252.5-255.1 Mb	198.9-202.5 Mb	185.6-188.7 Mb
5	L	5L-1	NBRP	tplb0014l23	2925	7H:195.1 Mb	270.1 Mb	222.3 Mb	209.3 Mb
5	L	5H362	full-length cDNA library	XM_045093056.1	2546	362.9 Mb	358.4 Mb	305.5 Mb	269.7 Mb
5	L	5H470	full-length cDNA library	XM_045093495.1	2106	470.4 Mb	466.6 Mb	431.0 Mb	365.1 Mb
5	L	5L-2	NBRP	AK331808	3736	480.2 Mb	480.2 Mb	455.7 Mb	379.7 Mb
5	L	7H244	PCR	XM_045100124.1	3120	517.8 Mb	566.5 Mb	547.4 Mb	448.0 Mb
5	L	5H587	full-length cDNA library	XM_045090267.1	2256	587.6 Mb	7B:116 Kb	712.9 Mb	562.6 Mb
5	chromosome length					588.2 Mb	709.7 Mb	713.1 Mb	566.0 Mb
6	S	6H3.9	PCR	XM_045095850.1	4263	3.9 Mb	1.4 Mb	165 Kb	2.4 Mb
6	S	6S-2	NBRP	tplb0006a09	3064	125.2 Mb	137.3 Mb	201.4 Mb	112.4 Mb
6	S	6H232	PCR	XM_045098268.1	3586	232.9 Mb	230.7 Mb	295.7 Mb	177.9 Mb
6	centromere					255-256 Mb	283.3-288.7 Mb; 290.7-292.5 Mb	323.0-327.5 Mb	211.9-217.4 Mb
6	L	6H281	PCR	XM_045099752.1	4336	281.1 Mb	300.3 Mb	349.8 Mb	239.8 Mb
6	L	6H335	PCR	XM_045096282.1	4400	335.0 Mb	387.0 Mb	423.4 Mb	270.5 Mb
6	L	6H447	PCR	XM_045095376.1	2777	447.0 Mb	484.5 Mb	519.4 Mb	344.1 Mb
6	L	6H561	PCR	XM_045094882.1	4572	561.1 Mb	617.0 Mb	717.8 Mb	472.7 Mb
6	chromosome length					561.8 Mb	618.0 Mb	720.9 Mb	473.5 Mb
7	S	7S-4	NBRP	tplb0015e09	3252	43.4 Mb	76.5 Mb	12.4 Mb	69.8 Mb
7	S	7S-1	NBRP	AK334430	4147	112.5 Mb	167.2 Mb	129.5 Mb	165.6 Mb
7	S	7H244	PCR	XM_045100124.1	3120	242.7 Mb	288.9 Mb	245.0 Mb	264.7 Mb
7	centromere					329 Mb	360.2-363.8 Mb	288.2-288.3 Mb; 294.4-294.6 Mb 296.4-296.5;308-310.1	336.3-341.7 Mb
7	L	7L-1	NBRP	tplb0013b07	3122	386.0 Mb	422.8 Mb	371.0 Mb	376.0 Mb
7	L	7H447	PCR	XM_045101828.1	3234	447.6 Mb	481.5 Mb	432.9 Mb	416.9 Mb
7	L	7H543	PCR	XM_045100134.1	3439	543.7 Mb	567.3 Mb	529.6 Mb	500.8 Mb
7	L	7L-4	NBRP	tplb0007o14	3285	624.1 Mb	731.2 Mb	741.5 Mb	634.6 Mb
7	chromosome length					632.5 Mb	736.7 Mb	750.6 Mb	638.6 Mb
Four discarded single-gene probes
3	L	L184	full-length cDNA library	XR_006631054.1	3187	567.1 Mb	658.1 Mb	704.3 Mb	523.7 Mb
4	S	I257	full-length cDNA library	AK365677.1	2133	29.7 Mb	558.0 Mb	62.7 Mb	41.2 Mb
5	L	I144	full-length cDNA library	XM_045128924.1	2067	382,9 Mb	377.5 Mb	326.7 Mb	288.3 Mb
5	L	L186	full-length cDNA library	XM_045090937.1	2379	483.2 Mb	484.8 Mb	463.5 Mb	386.8 Mb
The location of the cDNAs in the barley reference genome were mapped against MorexV3 [1], the centromere position in the MorexV3 pseudomolecule reference Navrátilová et al. [2]. The location of cDNAs and centromere position in the wheat reference genome were mapped against the IWGSC CS RefSeq v1.0 [3].
Reference
1. Mascher M, Gundlach H, Himmelbach A, Beier S, Twardziok SO, Wicker T, et al. A chromosome conformation capture ordered sequence of the barley genome, Nature. 2017;544:427-33.
2. Navrátilová P, Toegelová H, Tulpová Z, Kuo YT, Stein N, Doležel J, et al. Prospects of telomere-to-telomere assembly in barley: Analysis of sequence gaps in the MorexV3 reference genome, Plant Biotechnol J. 2022;20:1373-86.
3. Appels R, Eversole K, Stein N, Feuillet C, Keller B, Rogers J, et al. 2018. Shifting the limits in wheat research and breeding using a fully annotated reference genome. Science. 2018;361:eaar7191.

## Sheet: Table S2
Table S2 Localization of single-gene probes by FISH on chromosomes of H. bogdanii.
Chromosome	Arm	Probe name	Average distance from the centromere (μm)	Standard error (μm)
1H	S	1S-3	2.96696	0.0072929
1H	S	1H25	2.5063	0.0159182
1H	S	1H212 *	0.498756	0.0384324
1H	L	1S-1 *	0.560263	0.0388506
1H	L	1H225	0.902543	0.0421858
1H	L	1L-1	1.31462	0.0222062
1H	L	1H335	1.7331	0.0561271
1H	L	1H437	3.34802	0.00854324
1H	L	1H514	5.01812	0.0738628
2H	S	2S-4	3.47658	0.0328975
2H	S	2S-1	1.89162	0.0128729
2H	S	2H251	0.247808	0.00798949
2H	L	2H288 *	0.268481	0.0589328
2H	L	2H339 *	0.660011	0.0421558
2H	L	2L-1	1.01144	0.048567
2H	L	2H558	2.75064	0.0400285
2H	L	2H663	5.18018	0.0364064
3H	S	4H604 *	3.51218	0.0265023
3H	S	3S-4	2.98007	0.0288038
3H	S	3S-1	1.84845	0.0199142
3H	S	3H167	1.51792	0.0183806
3H	S	3H287	0.809653	0.0258162
3H	S	3H250	0.707944	0.047482
3H	L	3H281	0.327641	0.0260082
3H	L	3L-1	0.83044	0.0232117
3H	L	3H448	1.69754	0.0176639
3H	L	3L-3	3.5679	0.0552109
3H	L	3H619	5.15147	0.0354854
4H	S	4S-6	2.80757	0.041257
4H	S	4H138	2.16281	0.0332202
4H	S	4H289	1.05325	0.0382963
4H	L	4S-1 *	0.524286	0.0123254
4H	L	4H231	0.741897	0.00611981
4H	L	4H242	1.43723	0.0518265
4H	L	4L-2	1.62422	0.0358971
4H	L	4H425	2.1291	0.0506294
4H	L	4L-4	2.65893	0.0387072
5H	S	5H36	2.40677	0.0361979
5H	S	5S-1	0.557608	0.0034615
5H	S	5H179	0.386359	0.0282023
5H	L	1H514 *	1.02931	0.0399751
5H	L	5H362	1.22772	0.0478647
5H	L	5H470	2.36655	0.0171082
5H	L	5L-1 *	2.78837	0.0483774
5H	L	5L-2	2.80702	0.0278555
5H	L	7H244	3.74139	0.0229055
5H	L	5H587	6.185	0
6H	S	6H3.9	3.8725	0.0234569
6H	S	6S-2	1.30396	0.02352
6H	S	6H232	0.660329	0.045511
6H	L	6H281	0.304802	0.0189161
6H	L	6H335	0.730752	0.0244128
6H	L	6H447	1.62499	0.021247
6H	L	6H561	4.40933	0.0130892
7H	S	7S-4	3.03207	0.0274214
7H	S	7S-1	2.5183	0.0447243
7H	S	7H244	0.910406	0.0629216
7H	L	7L-1	0.606065	0.0413002
7H	L	7H447	1.24466	0.0598858
7H	L	7H543	2.05928	0.0353161
7H	L	7L-4	4.57949	0.038527
Single-gene probes that did not hybridized to the expected positions were labeled with " * ".

## Sheet: Table S3
Table S3 Localization of single-gene probes by FISH on chromosomes in material DY of E. sibiricus.
Chromosome	Arm	Probe name	Average distance from the centromere (μm)	Standard error (μm)
1H	S	1S-3	2.03431	0.0486059
1H	S	1H25	1.69685	0.0418653
1H	S	1H212 *	0.164578	0.0114519
1H	L	1S-1 *	0.255847	0.030881
1H	L	1H225	0.478018	0.0253095
1H	L	1L-1	1.25545	0.0100112
1H	L	1H335	1.91155	0.0472623
1H	L	1H437	3.48253	0.024704
1H	L	1H514	4.81262	0.00474081
2H	S	2S-4	2.88062	0.0233646
2H	S	2S-1	2.06729	0.0249351
2H	S	2H251	0.541184	0.0047868
2H	L	2H339 *	0.386504	0.0401034
2H	L	2H288 *	0.835389	0.0259172
2H	L	2L-1	1.17183	0.0423543
2H	L	2H558	2.84017	0.0279784
2H	L	2H663	5.81224	0.0302417
3H	S	3S-4	2.90328	0.047097
3H	S	3S-1	2.03541	0.0496621
3H	S	3H167	1.32478	0.0264807
3H	S	3H287	0.880208	0.0276775
3H	S	3H281 *	0.599284	0.0373248
3H	L	3H250 *	0.426251	0.00603111
3H	L	3L-1	0.559846	0.0120162
3H	L	3H448	1.38007	0.00928361
3H	L	3L-3	3.53866	0.0232176
3H	L	3H619	5.12691	0.015569
4H	S	6H3.9 *	4.06688	0.0329458
4H	S	6S-2 *	2.11769	0.0908488
4H	S	4H242 *	0.377385	0.0116632
4H	S	4S-1	0.26271	0.0288164
4H	L	4H231	0.400464	0.0160282
4H	L	4H289 *	1.0571	0.0185521
4H	L	4L-2	1.32983	0.0578549
4H	L	4H425	1.39484	0.0384811
4H	L	4L-4	2.4787	0.0202738
4H	L	4H604	4.47736	0.0333423
5H	S	5H36	1.67296	0.00666736
5H	S	5S-1	0.590948	0.026688
5H	S	5H179	0.131227	0.0183957
5H	L	5L-1	0.332653	0.0301119
5H	L	5H362	1.27601	0.0670715
5H	L	5H470	2.40422	0.0528598
5H	L	5L-2	2.7858	0.036305
5H	L	7H244	3.49208	0.0315196
5H	L	5H587	5.79269	0.0356366
6H	S	4S-6 *	2.70229	0.0175019
6H	S	4H138 *	1.66678	0.0235237
6H	S	6H281 *	0.391536	0.0168576
6H	L	6H232 *	0.675159	0.0238742
6H	L	6H335	1.10585	0.026834
6H	L	6H447	1.80826	0.0235976
6H	L	6H561	4.00037	0.0258728
7H	S	7S-4	3.04165	0.0380543
7H	S	7S-1	2.04422	0.0250051
7H	S	7H244	1.04273	0.0132498
7H	L	7L-1	0.181431	0.0228642
7H	L	7H447	1.03433	0.0238214
7H	L	7H543	2.63759	0.0104178
7H	L	7L-4	4.69773	0.0364294
1St	S	1S-3	2.38335	0.0380095
1St	S	1H25	2.12627	0.0456381
1St	S	1S-1	0.447249	0.0103511
1St	L	1H212	0.0941644	0.00282844
1St	L	1H225	0.176741	0.00477307
1St	L	1L-1	0.656826	0.0275786
1St	L	1H335	1.10876	0.0351326
1St	L	1H437	3.15274	0.0363363
1St	L	1H514	4.06055	0.0169309
2St	S	2S-4	2.74537	0.0410181
2St	S	2S-1	1.25299	0.0124587
2St	S	2H251	0.293778	0.00711424
2St	L	2H339 *	0.250106	0.0179205
2St	L	2H288 *	0.307195	0.0359472
2St	L	2L-1	1.28056	0.0499835
2St	L	2H558	2.69085	0.0413961
2St	L	2H663	5.08497	0.0289704
3St	S	3S-4	2.17957	0.0126909
3St	S	3S-1	1.07677	0.00760335
3St	S	3H167	0.632932	0.0363501
3St	S	3H287	0.392439	0.0198036
3St	S	3H250	0.247426	0.042152
3St	L	3H281	0.12309	0.0126924
3St	L	3L-1	0.528954	0.0478027
3St	L	3H448	1.32881	0.0472245
3St	L	3L-3	2.97293	0.038136
3St	L	3H619	4.09848	0.00631085
4St	S	4S-6	1.60748	0.0431487
4St	S	4H138	1.16993	0.0405308
4St	S	4S-1 *	0.655508	0.0253097
4St	S	4H289 *	0.57145	0.0402058
4St	L	4H231	0.399204	0.0159554
4St	L	4H242	0.620985	0.0099943
4St	L	4L-2	0.969212	0.0163316
4St	L	4H425	1.46487	0.0182253
4St	L	4L-4	2.12112	0.0397526
4St	L	4H604	3.82498	0.0165892
5St	S	5H36	1.60493	0.0142447
5St	S	5S-1	0.635255	0.00805254
5St	L	5H179 *	0.213874	0.0240611
5St	L	5L-1	0.268122	0.0343032
5St	L	5H362	1.31367	0.0169737
5St	L	5H470	2.47272	0.0515925
5St	L	5L-2	2.78826	0.0400026
5St	L	7H244	3.55874	0.0410899
5St	L	5H587	6.1664	0.0438893
6St	S	6H3.9	3.55409	0.000997834
6St	S	6S-2	1.23394	0.00824779
6St	S	6H232	0.311538	0.017742
6St	L	6H281	0.149186	0.0129552
6St	L	6H335	0.83609	0.0192024
6St	L	6H447	1.29145	0.0423362
6St	L	6H561	3.8483	0.0334888
7St	S	7S-4	2.549	0.0258865
7St	S	7S-1	1.87171	0.0125026
7St	S	7H244	0.555947	0.0168612
7St	L	7L-1	0.689366	0.0399595
7St	L	7H447	1.17148	0.0364626
7St	L	7H543	1.70705	0.0104129
7St	L	7L-4	3.77356	0.0293949
Single-gene probes that did not hybridized to the expected positions were labeled with " * ".

## Sheet: Table S4
Table S4 Localization of single probes by FISH on chromosomes in material PJC of E. nutans.
Chromosome	Arm	Probe name	Average distance from the centromere (μm)	Standard error (μm)
1H	S	1S-3	1.95046	0.0343287
1H	S	1H25	1.77904	0.0121157
1H	L	1H212	0.211886	0.00456589
1H	L	1S-1 *	0.491855	0.0194187
1H	L	1H225	0.588453	0.0211611
1H	L	1L-1	0.856514	0.0248371
1H	L	1H335	1.46734	0.0166227
1H	L	1H437	3.10792	0.0128011
1H	L	1H514	4.22734	0.0327207
2H	S	2S-4	2.4531	0.00522785
2H	S	2S-1	1.37982	0.00880438
2H	S	2H339	0.496487	0.0101771
2H	L	2H251 *	0.327716	0.00268508
2H	L	2H288 *	0.78334	0.00990024
2H	L	2L-1	0.951098	0.0186543
2H	L	2H558	2.23962	0.0152395
2H	L	2H663	4.85627	0.0077002
3H	S	3S-4	2.26013	0.00640788
3H	S	3S-1	1.65402	0.0234203
3H	S	3H167	1.5658	0.020487
3H	S	3H287	0.541673	0.0143116
3H	S	3H250	0.354029	0.0063564
3H	L	3H281	0.163668	0.00720527
3H	L	3L-1	0.48904	0.0180672
3H	L	3H448	1.68112	0.0268535
3H	L	3L-3	3.33435	0.0493781
3H	L	3H448 *	4.37218	0.0379799
3H	L	3H619	4.50026	0.045811
4H	S	4S-6	3.08976	0.0228844
4H	S	4H138	2.01248	0.00810703
4H	S	4H289	0.933912	0.0057082
4H	L	4S-1 *	0.511405	0.0365389
4H	L	4H231	0.659987	0.0280486
4H	L	4L-2 *	0.807599	0.0098442
4H	L	4H242 *	1.13894	0.022114
4H	L	4H425	1.54739	0.0172124
4H	L	4L-4	2.52268	0.0286213
4H	L	4H604	3.59307	0.0462531
5H	S	5H36	1.61538	0.0156653
5H	S	5S-1	0.271613	0.0122078
5H	S	5H179	0.205009	0.013669
5H	L	5L-1	0.324986	0.00514995
5H	L	5H362	1.26754	0.0313273
5H	L	5H470	2.15053	0.0368756
5H	L	5L-2	2.57847	0.0394587
5H	L	7H244	3.30294	0.0254826
5H	L	5H587	5.21489	0.0333781
6H	S	6H3.9	3.39184	0.0297577
6H	S	6S-2	1.15495	0.037873
6H	S	6H281 *	0.0829131	0.0111014
6H	L	6H232 *	0.539042	0.0142569
6H	L	6H335	0.721793	0.0150636
6H	L	6H447	1.78096	0.0362389
6H	L	6H561	3.64778	0.0538077
7H	S	7S-4	2.74903	0.0357824
7H	S	7S-1	1.91481	0.0163983
7H	S	7H244	0.867315	0.0133909
7H	L	7L-1	0.549106	0.0206059
7H	L	7H447	1.08044	0.0256695
7H	L	7H543	1.97726	0.0136824
7H	L	7L-4	3.77339	0.0525604
1St	S	1S-3	2.41763	0.039133
1St	S	1H25	1.95093	0.0135253
1St	S	1S-1	0.363213	0.00687389
1St	L	1H212	0.094537	0.00313965
1St	L	1H225	0.237366	0.0133703
1St	L	1L-1	0.586787	0.00423817
1St	L	1H335	1.09544	0.0312138
1St	L	1H437	2.61323	0.0205489
1St	L	1H514 *	De	De
2St	S	2S-4	3.10374	0.028166
2St	S	2S-1	1.46564	0.0205639
2St	S	2H251	0.782376	0.0320779
2St	S	2H288	0.490366	0.00650947
2St	S	2H339	0.383266	0.0323444
2St	L	2L-1	0.727502	0.00995804
2St	L	2H558	2.51546	0.0155254
2St	L	2H663	5.14332	0.0338279
3St	S	3S-4	1.9039	0.0125839
3St	S	3S-1	1.14991	0.0336032
3St	S	3H167	0.429269	0.0103928
3St	S	3H287	0.326	0.0090875
3St	S	3H250	0.197975	0.00939738
3St	L	3H281	0.155088	0.0137031
3St	L	3L-1	0.688881	0.0298164
3St	L	3H448	1.15222	0.0164025
3St	L	3L-3	3.13432	0.0191384
3St	L	3H619	4.5597	0.0356328
4St	S	4S-6	2.14553	0.0159137
4St	S	4H138	1.58532	0.00638625
4St	S	4H289	0.539903	0.0215571
4St	S	4S-1	0.401473	0.00810287
4St	L	4H231	0.120031	0.0030395
4St	L	4H242	0.238403	0.00622887
4St	L	4L-2	0.349587	0.0185983
4St	L	4H425	0.781677	0.0205707
4St	L	4L-4	1.48464	0.0209316
4St	L	4H604	2.79305	0.0318213
5St	S	5H36	1.72742	0.0371784
5St	S	5S-1	0.506291	0.00252652
5St	S	5H179	0.117968	0.00775716
5St	L	5L-1	0.161049	0.00484928
5St	L	5H362	1.20169	0.0291145
5St	L	5H470	1.96214	0.0164478
5St	L	5L-2	2.15728	0.0241186
5St	L	7H244	3.02076	0.029276
5St	L	5H587	5.28268	0.0200432
6St	S	6H3.9	2.99416	0.0216342
6St	S	6S-2	1.06504	0.0282606
6St	S	6H232	0.388212	0.0108723
6St	L	6H281	0.325946	0.00961263
6St	L	6H335	0.427764	0.00840556
6St	L	6H447	0.948449	0.00839051
6St	L	6H561	3.93255	0.017094
7St	S	7S-4	2.67264	0.033184
7St	S	7S-1	1.45127	0.0243272
7St	S	7H244	0.316715	0.0194934
7St	L	7L-1	0.578914	0.00206589
7St	L	7H447	0.839593	0.0512034
7St	L	7H543	1.71553	0.0392921
7St	L	7L-4	4.06568	0.00833329
1Y	S	1S-3	1.90201	0.0163091
1Y	S	1H25	1.51222	0.030172
1Y	S	1S-1	0.234313	0.00618867
1Y	L	1H212	0.132364	0.00997233
1Y	L	1H225	0.22345	0.00628336
1Y	L	1L-1	0.789315	0.037967
1Y	L	1H335	1.33174	0.0327927
1Y	L	1H437	2.55864	0.0271431
1Y	L	1H514	3.30303	0.0547003
2Y	S	2S-4	2.524	0.0348608
2Y	S	2S-1	1.34807	0.047824
2Y	S	2H251	0.245909	0.0149728
2Y	S	2H288	0.197958	0.0148393
2Y	L	2H339 *	0.620879	0.0103443
2Y	L	2L-1	0.938534	0.0189265
2Y	L	2H558	2.44828	0.0264041
2Y	L	2H663	3.82342	0.00933037
3Y	S	3S-4	2.53758	0.0180085
3Y	S	3S-1	1.6724	0.0341701
3Y	S	3H167	1.39074	0.0571577
3Y	S	3H287 *	De	De
3Y	S	3H250	0.494171	0.0248149
3Y	L	3H281	0.194667	0.0144756
3Y	L	3L-1	0.296984	0.0159768
3Y	L	3H448	1.68199	0.0286017
3Y	L	3L-3	2.88711	0.0150381
3Y	L	3H619	3.83284	0.0183656
4Y	S	4S-6	2.7413	0.0199112
4Y	S	4H138	1.63527	0.0242918
4Y	S	4H289	1.16403	0.0319931
4Y	S	4S-1	0.729447	0.016781
4Y	S	4H242 *	0.361121	0.020817
4Y	L	4H231	0.458549	0.0149088
4Y	L	4L-2	0.990336	0.0269581
4Y	L	4H425	1.19452	0.0579756
4Y	L	4L-4	1.85002	0.0621219
4Y	L	5H587 *	3.28301	0.0248569
5Y	S	5H36	1.70729	0.0192379
5Y	S	5S-1	0.670688	0.0179118
5Y	L	5H179 *	0.080099	0.00123164
5Y	L	5L-1	0.715549	0.0303379
5Y	L	5H362	0.988796	0.0565845
5Y	L	5H470	2.06834	0.0105081
5Y	L	5L-2	2.50352	0.0571695
5Y	L	7H244	3.04656	0.032015
5Y	L	4H604 *	4.23137	0.0567822
6Y	S	6H3.9	2.64126	0.0321437
6Y	S	6S-2	1.2188	0.0100257
6Y	S	6H232	0.549068	0.0233889
6Y	L	6H281	0.271373	0.0105571
6Y	L	6H335	0.354338	0.00905367
6Y	L	6H447	1.42343	0.0250731
6Y	L	6H561	3.05897	0.0290934
7Y	S	7S-4	2.6247	0.033475
7Y	S	7S-1	1.86709	0.0199181
7Y	S	7H244	0.863585	0.0242404
7Y	L	7H447	0.814527	0.0150119
7Y	L	7L-1	1.51299	0.0154146
7Y	L	7H543	2.28764	0.0441795
7Y	L	7L-4	3.73951	0.0179401
Single-gene probes that did not hybridized to the expected positions were labeled with " * ", "De" means delection.
